# Supplementary material for: Genome-Based Assessment of Antimicrobial Resistance and Virulence Potential of Isolates of Non-Pullorum/Gallinarum Salmonella Serovars Recovered from Dead Poultry in China
Source: Microbiol Spectr. 2022 Jun 21;10(4):e00965-22. doi: 10.1128/spectrum.00965-22 (PMC9431532; doi:10.1128/spectrum.00965-22)
Supplement: Supplemental file 1 — Supplemental material. Download spectrum.00965-22-s0001.xlsx, XLSX file, 0.1 MB [file spectrum.00965-22-s0001.xlsx]

## Sheet: Supplemental Table 1
																																	Antimicrobial resistance genes
Lab strain ID	Sampling date	Sampling area	Farm code	Animal	Type of sample	Genus	Anti-serum serotyping	Serovar prediction	ST	MLST patterns							Plasmids	Plasmids														ARGs	Aminoglycosides															Phenicols
							O:H			aroC	dnaN	hemD	hisD	purE	sucA	thrA		IncFIB(S)_1	IncX1_4	IncFII(S)_1	IncX1_1	IncFIB(K)_1_Kpn3	IncHI2A_1	IncHI2_1	Col156_1	IncN_1	p0111_1	IncI1_1_Alpha	ColpVC_1	Co440II-1l	ColRNA_1		aadA16	aadA5	aadA7	aadA2	aph(3')-Ia	aph(3'')-Ib	armA	aac(3)-Iva	aph(4)-Ia	aph(6)-Id	aac(3)-IId	aac(6')-Iaa	rmtB	ant(3'')-Ia	aph(3')-IIa	catA2_1	catB3_2
SAL03479	2015.06.04	Yantai	Farm-62	Chicken	Liver	Salmonella	1,9,12:g,m:-	Enteritidis	11	5	2	3	7	6	6	11		1	1	1	0	0	0	0	0	0	0	0	0	0	0		0	0	0	0	0	1	0	0	0	1	0	1	0	0	0	0	0
SAL03480	2017.02.08	Yantai	Farm-63	Chicken	Liver	Salmonella	1,9,12:g,m:-	Enteritidis	11	5	2	3	7	6	6	11		1	1	1	0	0	0	0	0	0	0	0	0	0	0		0	0	0	0	0	1	0	0	0	1	0	1	0	0	0	0	0
SAL03482	2018.04.11	Yantai	Farm-64	Chicken	Dead Embryo	Salmonella	1,9,12:g,m:-	Enteritidis	11	5	2	3	7	6	6	11		1	0	1	0	0	0	0	0	0	0	0	0	0	0		0	0	0	0	0	0	0	0	0	0	0	1	0	0	0	0	0
SAL03483	2018.05.21	Jining	Farm-20	Chicken	Dead Embryo	Salmonella	1,9,12:g,m:-	Enteritidis	11	5	2	3	7	6	6	11		1	0	1	1	0	0	0	0	0	0	0	0	0	0		0	0	0	0	0	1	0	0	0	1	0	1	0	0	1	0	0
SAL03485	2018.11.20	Jining	Farm-21	Chicken	Dead Embryo	Salmonella	1,9,12:g,m:-	Enteritidis	11	5	2	3	7	6	6	11		1	1	1	0	0	0	0	0	0	0	0	0	0	0		0	0	0	0	0	1	0	0	0	1	0	1	0	0	0	0	0
SAL03487	2019.07.01	Jining	Farm-22	Duck	Spleen	Salmonella	3,{10}{15}:l,v:1,6	London	155	10	60	58	66	6	65	16		0	0	0	0	1	0	0	0	0	0	0	0	0	0		1	0	0	0	0	1	0	0	0	1	1	1	0	0	0	1	0
SAL03488	2019.7.14	Dongying	Farm-5	Chicken	Liver	Salmonella	1,9,12:g,m:-	Enteritidis	11	5	2	3	7	6	6	11		1	0	1	0	0	0	0	0	0	0	0	0	0	0		0	1	0	0	0	0	0	0	0	0	0	1	0	0	0	0	0
SAL03489	2015.06.04	Yantai	Farm-65	Chicken	Liver	Salmonella	1,9,12:g,m:-	Enteritidis	11	5	2	3	7	6	6	11		1	0	1	0	0	0	0	0	0	0	0	0	0	0		0	0	0	0	0	0	0	0	0	0	0	1	0	0	0	0	0
SAL03490	2017.02.08	Yantai	Farm-66	Chicken	Liver	Salmonella	1,9,12:g,m:-	Enteritidis	11	5	2	3	7	6	6	11		1	1	1	0	0	0	0	0	0	0	0	0	0	0		0	0	0	0	0	1	0	0	0	1	0	1	0	0	0	0	0
SAL03491	2017.08.01	Dongying	Farm-6	Duck	Dead Embryo	Salmonella	1,4,[5],12:i:1,2	Typhimurium	19	10	7	12	9	5	9	2		1	0	1	0	0	0	0	0	0	0	0	0	0	0		0	0	0	0	0	0	0	0	0	0	0	1	0	0	0	0	0
SAL03492	2018.04.11	Yantai	Farm-67	Chicken	Dead Embryo	Salmonella	1,9,12:g,m:-	Enteritidis	11	5	2	3	7	6	6	11		1	0	1	0	0	0	0	0	0	0	0	0	0	0		0	0	0	0	0	0	0	0	0	0	0	1	0	0	0	0	0
SAL03493	2018.05.21	Rizhao	Farm-49	Chicken	Dead Embryo	Salmonella	1,9,12:g,m:-	Enteritidis	11	5	2	3	7	6	6	11		1	0	1	1	0	0	0	0	0	0	0	0	0	0		0	0	0	0	0	1	0	0	0	1	0	1	0	0	1	0	0
SAL03494	2018.11.20	Rizhao	Farm-50	Chicken	Spleen	Salmonella	1,9,12:g,m:-	Enteritidis	11	5	2	3	7	6	6	11		0	1	0	0	0	0	0	0	0	0	0	0	0	0		0	0	0	0	0	1	0	0	0	1	0	1	0	0	0	0	0
SAL03495	2018.11.20	Rizhao	Farm-51	Chicken	Dead Embryo	Salmonella	1,9,12:g,m:-	Enteritidis	11	5	2	3	7	6	6	11		1	1	1	0	0	0	0	0	0	0	0	0	0	0		0	0	0	0	0	1	0	0	0	1	0	1	0	0	0	0	0
SAL03498	2019.7.14	Jinan	Farm-9	Chicken	Liver	Salmonella	1,9,12:g,m:-	Enteritidis	11	5	2	3	7	6	6	11		1	1	1	0	0	0	0	0	0	0	0	0	0	0		0	0	0	0	0	1	0	0	0	1	0	1	0	0	0	0	0
SAL03499	2015.06.04	Yantai	Farm-68	Chicken	Liver	Salmonella	1,9,12:g,m:-	Enteritidis	11	5	2	3	7	6	6	11		1	1	1	0	0	0	0	0	0	0	0	0	0	0		0	0	0	0	0	1	0	0	0	1	0	1	0	0	0	0	0
SAL03500	2017.02.08	Yantai	Farm-69	Chicken	Liver	Salmonella	1,9,12:g,m:-	Enteritidis	11	5	2	3	7	6	6	11		1	1	1	0	0	0	0	0	0	0	0	0	0	0		0	0	0	0	0	1	0	0	0	1	0	1	0	0	0	0	0
SAL03501	2017.08.01	Liaocheng	Farm-27	Duck	Dead Embryo	Salmonella	1,4,[5],12:i:1,2	Typhimurium	19	10	7	12	9	5	9	2		1	0	1	0	0	0	0	0	0	0	0	0	0	0		0	0	0	0	0	0	0	0	0	0	0	1	0	0	0	0	0
SAL03502	2017.09.01	Liaocheng	Farm-28	Chicken	Liver	Salmonella	1,9,12:g,m:-	Enteritidis	11	5	2	3	7	6	6	11		1	1	1	0	0	0	0	0	0	0	0	0	0	0		0	0	0	0	0	1	0	0	0	1	0	1	0	0	0	0	0
SAL03503	2018.05.21	Jinan	Farm-10	Chicken	Dead Embryo	Salmonella	1,9,12:g,m:-	Enteritidis	11	5	2	3	7	6	6	11		1	0	1	1	0	0	0	0	0	0	0	0	0	0		0	0	0	0	0	1	0	0	0	1	0	1	0	0	1	0	0
SAL03505	2018.11.20	Jinan	Farm-11	Chicken	Spleen	Salmonella	1,9,12:g,m:-	Enteritidis	11	5	2	3	7	6	6	11		1	0	1	1	0	0	0	0	0	0	0	0	0	0		0	1	0	0	0	0	0	0	0	0	0	1	0	0	0	0	0
SAL03508	2019.7.14	Jinan	Farm-12	Chicken	Liver	Salmonella	1,9,12:g,m:-	Enteritidis	11	5	2	3	7	6	6	11		1	1	1	0	0	0	0	0	0	0	0	0	0	0		0	0	0	0	0	1	0	0	0	1	0	1	0	0	0	0	0
SAL03509	2013.01.12	Qingdao	Farm-43	Chicken	Liver	Salmonella	1,9,12:g,m:-	Enteritidis	11	5	2	3	7	6	6	11		1	0	1	0	0	0	0	0	0	0	0	0	0	0		0	0	0	0	0	0	0	0	0	0	0	1	0	0	0	0	0
SAL03510	2017.02.08	Yantai	Farm-70	Chicken	Spleen	Salmonella	1,9,12:g,m:-	Enteritidis	11	5	2	3	7	6	6	11		1	1	1	0	0	0	0	0	0	0	0	0	0	0		0	0	0	0	0	1	0	0	0	1	0	1	0	0	0	0	0
SAL03511	2017.08.01	Yantai	Farm-71	Chicken	Dead Embryo	Salmonella	1,9,12:g,m:-	Enteritidis	11	5	2	3	7	6	6	11		1	0	1	1	0	0	0	0	0	0	0	0	0	0		0	0	0	0	0	0	0	0	0	0	0	1	0	0	0	0	0
SAL03512	2017.09.01	Liaocheng	Farm-29	Chicken	Dead Embryo	Salmonella	1,9,12:g,m:-	Enteritidis	11	5	2	3	7	6	6	11		1	1	1	0	0	0	0	0	0	0	0	0	0	0		0	0	0	0	0	1	0	0	0	1	0	1	0	0	0	0	0
SAL03513	2018.05.21	Jinan	Farm-13	Chicken	Heart	Salmonella	1,9,12:g,m:-	Enteritidis	11	5	2	3	7	6	6	11		1	1	1	0	0	0	0	0	0	0	0	0	0	0		0	0	0	0	0	1	0	0	0	1	0	1	0	0	0	0	0
SAL03515	2018.11.20	Jinan	Farm-14	Chicken	Dead Embryo	Salmonella	1,9,12:g,m:-	Enteritidis	11	5	2	3	7	6	6	11		1	1	1	0	0	0	0	0	0	0	0	0	0	0		0	0	0	0	0	1	0	0	0	1	0	1	0	0	0	0	0
SAL03516	2019.10.31	Yantai	Farm-62	Chicken	Liver	Salmonella	1,9,12:g,m:-	Enteritidis	11	5	2	3	7	6	6	11		1	1	1	0	0	0	0	0	0	0	0	0	0	0		0	0	0	0	0	1	0	0	0	1	0	1	0	0	0	0	0
SAL03518	2019.7.14	Jinan	Farm-15	Chicken	Liver	Salmonella	1,9,12:g,m:-	Enteritidis	11	5	2	3	7	6	6	11		1	0	1	1	0	0	0	0	0	0	0	0	0	0		0	1	0	0	0	0	0	0	0	0	0	1	0	0	0	0	0
SAL03519	2012.07.03	Weifang	Farm-55	Chicken	Heart	Salmonella	1,4,12:z:1,7	Indiana	17	8	8	11	11	5	11	15		0	0	0	1	0	1	1	0	0	0	0	0	0	0		0	1	0	0	0	1	0	1	1	1	0	1	0	0	1	0	1
SAL03520	2017.02.08	Yantai	Farm-63	Chicken	Liver	Salmonella	1,9,12:g,m:-	Enteritidis	11	5	2	3	7	6	6	11		1	1	1	0	0	0	0	0	0	0	0	0	0	0		0	0	0	0	0	1	0	0	0	1	0	1	0	0	0	0	0
SAL03521	2017.08.01	Yantai	Farm-72	Chicken	Dead Embryo	Salmonella	1,9,12:g,m:-	Enteritidis	11	5	2	3	7	6	6	11		1	0	1	1	0	0	0	0	0	0	0	0	0	0		0	0	0	0	0	0	0	0	0	0	0	1	0	0	0	0	0
SAL03522	2017.09.01	Liaocheng	Farm-30	Chicken	Dead Embryo	Salmonella	1,9,12:g,m:-	Enteritidis	11	5	2	3	7	6	6	11		1	1	1	0	0	0	0	0	0	0	0	0	0	0		0	0	0	0	0	1	0	0	0	1	0	1	0	0	0	0	0
SAL03523	2018.05.21	Zhaozhuang	Farm-91	Chicken	Heart	Salmonella	1,9,12:g,m:-	Enteritidis	11	5	2	3	7	6	6	11		1	1	1	0	0	0	0	0	0	0	0	0	0	0		0	0	0	0	0	1	0	0	0	1	0	1	0	0	0	0	0
SAL03524	2018.11.20	Zhaozhuang	Farm-92	Chicken	Spleen	Salmonella	1,9,12:g,m:-	Enteritidis	11	5	2	3	7	6	6	11		1	0	1	0	0	0	0	0	0	0	0	0	0	0		0	0	0	0	0	0	0	0	0	0	0	1	0	0	0	0	0
SAL03525	2018.11.20	Zhaozhuang	Farm-93	Chicken	Dead Embryo	Salmonella	1,9,12:g,m:-	Enteritidis	11	5	2	3	7	6	6	11		1	1	1	0	0	0	0	0	0	0	0	0	0	0		0	0	0	0	0	1	0	0	0	1	0	1	0	0	0	0	0
SAL03526	2019.07.08	Yantai	Farm-73	Chicken	Liver	Salmonella	1,9,12:g,m:-	Enteritidis	11	5	2	3	7	6	6	11		1	1	1	0	0	0	0	0	0	0	0	0	0	0		0	0	0	0	0	1	0	0	0	1	0	1	0	0	0	0	0
SAL03527	2012.04.08	Binzhou	Farm-1	Chicken	Spleen	Salmonella	1,4,12:z:1,7	Indiana	17	8	8	11	11	5	11	15		0	0	0	1	0	1	1	1	1	0	0	0	0	0		0	1	0	0	0	1	1	1	1	1	0	1	0	0	1	0	1
SAL03528	2019.03.27	Jining	Farm-23	Chicken	Liver	Salmonella	1,9,12:g,m:-	Enteritidis	11	5	2	3	7	6	6	11		1	0	1	0	0	0	0	0	0	0	0	0	0	0		0	0	0	0	0	0	0	0	0	0	0	1	0	0	0	0	0
SAL03529	2019.7.14	Zibo	Farm-94	Chicken	Liver	Salmonella	1,9,12:g,m:-	Enteritidis	11	5	2	3	7	6	6	11		1	0	1	1	0	0	0	0	0	0	0	0	0	0		0	1	0	0	0	0	0	0	0	0	0	1	0	0	0	0	0
SAL03530	2017.02.08	Yantai	Farm-74	Chicken	Heart	Salmonella	1,9,12:g,m:-	Enteritidis	11	5	2	3	7	6	6	11		1	0	1	0	0	0	0	0	0	0	0	0	0	0		0	0	0	0	0	0	0	0	0	0	0	1	0	0	0	0	0
SAL03531	2017.02.08	Yantai	Farm-75	Chicken	Dead Embryo	Salmonella	1,9,12:g,m:-	Enteritidis	11	5	2	3	7	6	6	11		1	1	1	0	0	0	0	0	0	0	0	0	0	0		0	0	0	0	0	1	0	0	0	1	0	1	0	0	0	0	0
SAL03532	2017.08.28	Qingdao	Farm-44	Chicken	Dead Embryo	Salmonella	1,9,12:g,m:-	Enteritidis	11	5	2	3	7	6	6	11		1	1	1	0	0	0	0	0	0	0	0	0	0	0		0	0	0	0	0	1	0	0	0	1	0	1	0	0	0	0	0
SAL03533	2018.05.21	Dongying	Farm-7	Chicken	Heart	Salmonella	1,9,12:g,m:-	Enteritidis	11	5	2	3	7	6	6	11		1	1	1	0	0	0	0	0	0	0	0	0	0	0		0	0	0	0	0	1	0	0	0	1	0	1	0	0	0	0	0
SAL03536	2019.07.08	Linyi	Farm-36	Duck	Liver	Salmonella	3,{10}{15}{15,34}:e,h:1,6	Anatum	64	10	14	15	31	25	20	33		0	0	0	0	0	0	0	0	0	0	0	0	0	0		0	0	0	0	0	0	0	0	0	0	0	1	0	0	0	0	0
SAL03537	2019.03.27	Qingdao	Farm-56	Chicken	Heart	Salmonella	1,9,12:g,m:-	Enteritidis	11	5	2	3	7	6	6	11		1	1	1	0	0	0	0	0	0	0	0	0	0	0		0	0	0	0	0	1	0	0	0	1	0	1	0	0	0	0	0
SAL03538	2019.7.14	Zibo	Farm-95	Chicken	Liver	Salmonella	1,9,12:g,m:-	Enteritidis	11	5	2	3	7	6	6	11		1	0	1	1	0	0	0	0	0	0	0	0	0	0		0	1	0	0	0	0	0	0	0	0	0	1	0	0	0	0	0
SAL03539	2009.09.09	Qingdao	Farm-43	Chicken	Liver	Salmonella	1,4,12:z:1,7	Indiana	17	8	8	11	11	5	11	15		0	0	0	0	0	1	1	0	0	0	0	0	0	0		0	0	0	1	0	0	0	1	1	0	0	1	0	0	0	0	1
SAL03540	2017.02.08	Yantai	Farm-76	Chicken	Liver	Salmonella	1,9,12:g,m:-	Enteritidis	11	5	2	3	7	6	6	11		1	0	1	0	0	0	0	0	0	0	0	0	0	0		0	0	0	0	0	0	0	0	0	0	0	1	0	0	0	0	0
SAL03541	2017.02.08	Yantai	Farm-77	Chicken	Dead Embryo	Salmonella	1,9,12:g,m:-	Enteritidis	11	5	2	3	7	6	6	11		1	0	1	0	0	0	0	0	0	0	0	0	0	0		0	0	0	0	0	0	0	0	0	0	0	1	0	0	0	0	0
SAL03542	2017.08.28	Qingdao	Farm-44	Chicken	Dead Embryo	Salmonella	1,9,12:g,m:-	Enteritidis	11	5	2	3	7	6	6	11		1	1	1	0	0	0	0	0	0	0	0	0	0	0		0	0	0	0	0	1	0	0	0	1	0	1	0	0	0	0	0
SAL03543	2018.5.10	Taian	Farm-52	Duck	Spleen	Salmonella	1,4,[5],12:i:1,2	Typhimurium	19	10	7	12	9	5	9	2		1	0	1	0	0	0	0	0	0	0	0	0	0	0		0	0	0	0	0	0	0	0	0	0	0	1	0	0	0	0	0
SAL03544	2018.11.01	Taian	Farm-53	Chicken	Heart	Salmonella	8,20:i:z6	Kentucky	198	76	14	3	77	64	64	67		0	0	0	0	0	0	0	1	0	0	0	0	0	0		0	0	1	0	1	0	0	0	0	0	1	1	1	1	0	0	0
SAL03546	20180419	Liaocheng	Farm-31	Duck	Liver	Salmonella	1,9,12:g,m:-	Enteritidis	11	5	2	3	7	6	6	11		1	1	1	0	0	0	0	0	0	0	0	0	0	0		0	0	0	0	0	1	0	0	0	1	0	1	0	0	0	0	0
SAL03547	2019.03.25	Qingdao	Farm-45	Chicken	Dead Embryo	Salmonella	1,9,12:g,m:-	Enteritidis	11	5	2	3	7	6	6	11		1	0	1	1	0	0	0	0	0	0	0	0	0	0		0	1	0	0	0	0	0	0	0	0	0	1	0	0	0	0	0
SAL03548	2019.7.14	Jinan	Farm-16	Chicken	Liver	Salmonella	1,9,12:g,m:-	Enteritidis	11	5	2	3	7	6	6	11		1	0	1	0	0	0	0	0	0	0	0	0	0	0		0	0	0	0	0	0	0	0	0	0	0	1	0	0	0	0	0
SAL03549	2008.06.01	Linyi	Farm-37	Chicken	Spleen	Salmonella	1,9,12:g,m:-	Enteritidis	11	5	2	3	7	6	6	11		1	0	1	0	0	0	0	0	0	0	0	0	0	0		0	0	0	0	0	0	0	0	0	0	0	1	0	0	0	0	0
SAL03550	2016.03.25	Yantai	Farm-78	Chicken	Liver	Salmonella	1,9,12:g,m:-	Enteritidis	11	5	2	3	7	6	6	11		1	0	1	1	0	0	0	0	0	0	0	0	0	0		0	0	0	0	0	0	0	0	0	0	0	1	0	0	0	0	0
SAL03551	2017.02.08	Yantai	Farm-79	Chicken	Liver	Salmonella	1,9,12:g,m:-	Enteritidis	11	5	2	3	7	6	6	11		1	0	1	0	0	0	0	0	0	0	0	0	0	0		0	0	0	0	0	0	0	0	0	0	0	1	0	0	0	0	0
SAL03552	2017.08.01	Yantai	Farm-80	Chicken	Heart	Salmonella	1,9,12:g,m:-	Enteritidis	11	5	2	3	7	6	6	11		0	1	0	0	0	0	0	0	0	0	0	0	0	0		0	0	0	0	0	1	0	0	0	1	0	1	0	0	0	0	0
SAL03553	2018.5.01	Taian	Farm-54	Chicken	Spleen	Salmonella	1,3,19:g,[s],t:-	Senftenberg	14	7	6	8	8	7	8	13		0	0	0	0	0	0	1	0	0	1	0	0	0	0		0	0	0	0	0	0	0	1	1	0	0	1	0	0	0	0	1
SAL03554	2018.11.01	Taian	Farm-53	Chicken	Heart	Salmonella	1,9,12:g,m:-	Enteritidis	11	5	2	3	7	6	6	11		1	1	1	0	0	0	0	0	0	0	0	0	0	0		0	0	0	0	0	1	0	0	0	1	0	1	0	0	0	0	0
SAL03556	20180418	Liaocheng	Farm-32	Duck	Liver	Salmonella	1,9,12:g,m:-	Enteritidis	11	5	2	3	7	6	6	11		1	1	1	0	0	0	0	0	0	0	0	0	0	0		0	0	0	0	0	1	0	0	0	1	0	1	0	0	0	0	0
SAL03557	2019.03.25	Qingdao	Farm-45	Chicken	Liver	Salmonella	1,9,12:g,m:-	Enteritidis	11	5	2	3	7	6	6	11		1	0	1	1	0	0	0	0	0	0	0	0	0	0		0	1	0	0	0	0	0	0	0	0	0	1	0	0	0	0	0
SAL03558	2019.07.01	Jining	Farm-24	Duck	Spleen	Salmonella	1,4,[5],12:i:1,2	Typhimurium	1544	10	7	12	230	5	9	2		1	0	1	0	0	0	0	0	0	0	0	0	0	0		0	0	0	0	0	0	0	0	0	0	0	1	0	0	0	0	0
SAL03559	2009.09.09	Qingdao	Farm-46	Chicken	Liver	Salmonella	1,4,[5],12:i:1,2	Typhimurium	19	10	7	12	9	5	9	2		1	0	1	0	0	0	0	0	0	0	0	0	0	0		0	0	0	0	0	0	0	0	0	0	0	1	0	0	0	0	0
SAL03560	2016.03.31	Weifang	Farm-57	Chicken	Liver	Salmonella	1,9,12:g,m:-	Enteritidis	11	5	2	3	7	6	6	11		1	1	1	0	0	0	0	0	0	0	0	0	0	0		0	0	0	0	0	1	0	0	0	1	0	1	0	0	0	0	0
SAL03561	2015.06.04	Yantai	Farm-81	Chicken	Liver	Salmonella	1,9,12:g,m:-	Enteritidis	11	5	2	3	7	6	6	11		1	1	1	0	0	0	0	0	0	0	0	0	0	0		0	0	0	0	0	1	0	0	0	1	0	1	0	0	0	0	0
SAL03562	2017.08.01	Yantai	Farm-82	Chicken	Dead Embryo	Salmonella	1,9,12:g,m:-	Enteritidis	11	5	2	3	7	6	6	11		1	0	1	0	0	0	0	0	0	0	0	0	0	0		0	0	0	0	0	0	0	0	0	0	0	1	0	0	0	0	0
SAL03563	2018.04.11	Yantai	Farm-83	Chicken	Dead Embryo	Salmonella	1,9,12:g,m:-	Enteritidis	11	5	2	3	7	6	6	11		1	0	1	0	0	0	0	0	0	0	0	0	0	0		0	0	0	0	0	0	0	0	0	0	0	1	0	0	0	0	0
SAL03564	2018.05.21	Laiwu	Farm-25	Chicken	Dead Embryo	Salmonella	1,9,12:g,m:-	Enteritidis	11	5	2	3	7	6	6	11		1	1	1	0	0	0	0	0	0	0	0	0	0	0		0	0	0	0	0	1	0	0	0	1	0	1	0	0	0	0	0
SAL03565	2018.11.20	Laiwu	Farm-26	Chicken	Spleen	Salmonella	1,9,12:g,m:-	Enteritidis	11	5	2	3	7	6	6	11		1	0	1	0	0	0	0	0	0	0	0	0	0	0		0	0	0	0	0	0	0	0	0	0	0	1	0	0	0	0	0
SAL03566	2018.11.28	Dezhou	Farm-2	Duck	Dead Embryo	Salmonella	1,4,[5],12:i:1,2	Typhimurium	19	10	7	12	9	5	9	2		1	0	1	0	0	0	0	0	0	0	1	0	0	0		0	0	0	0	0	0	0	0	0	0	0	1	0	0	0	0	0
SAL03569	2008.06.01	Linyi	Farm-37	Chicken	Spleen	Salmonella	1,9,12:g,m:-	Enteritidis	11	5	2	3	7	6	6	11		1	0	1	0	0	0	0	0	0	0	0	0	0	0		0	0	0	0	0	0	0	0	0	0	0	1	0	0	0	0	0
SAL03570	2017.02.08	Yantai	Farm-84	Chicken	Dead Embryo	Salmonella	1,9,12:g,m:-	Enteritidis	11	5	2	3	7	6	6	11		1	1	1	0	0	0	0	0	0	0	0	0	0	0		0	0	0	0	0	1	0	0	0	1	0	1	0	0	0	0	0
SAL03571	2017.02.08	Yantai	Farm-85	Chicken	Heart	Salmonella	1,9,12:g,m:-	Enteritidis	11	5	2	3	7	6	6	11		1	0	1	0	0	0	0	0	0	0	0	0	0	0		0	0	0	0	0	0	0	0	0	0	0	1	0	0	0	0	0
SAL03572	2017.08.01	Yantai	Farm-86	Chicken	Dead Embryo	Salmonella	1,9,12:g,m:-	Enteritidis	11	5	2	3	7	6	6	11		1	0	1	0	0	0	0	0	0	0	0	0	0	0		0	0	0	0	0	0	0	0	0	0	0	1	0	0	0	0	0
SAL03573	2018.04.11	Yantai	Farm-87	Chicken	Dead Embryo	Salmonella	1,9,12:g,m:-	Enteritidis	11	5	2	3	7	6	6	11		1	0	1	0	0	0	0	0	0	0	0	0	0	0		0	0	0	0	0	0	0	0	0	0	0	1	0	0	0	0	0
SAL03574	2018.05.21	Weihai	Farm-59	Chicken	Dead Embryo	Salmonella	1,9,12:g,m:-	Enteritidis	11	5	2	3	7	6	6	11		1	0	1	1	0	0	0	0	0	0	0	0	0	0		0	0	0	0	0	1	0	0	0	1	0	1	0	0	1	0	0
SAL03575	2018.11.20	Weihai	Farm-60	Chicken	Spleen	Salmonella	1,9,12:g,m:-	Enteritidis	11	5	2	3	7	6	6	11		0	1	0	0	0	0	0	0	0	0	0	0	0	0		0	0	0	0	0	1	0	0	0	1	0	1	0	0	0	0	0
SAL03576	2018.11.20	Weihai	Farm-61	Chicken	Dead Embryo	Salmonella	1,9,12:g,m:-	Enteritidis	11	5	2	3	7	6	6	11		1	1	1	0	0	0	0	0	0	0	0	0	0	0		0	0	0	0	0	1	0	0	0	1	0	1	0	0	0	0	0
SAL03578	2019.04.30	Qingdao	Farm-23	Chicken	Liver	Salmonella	1,9,12:g,m:-	Enteritidis	11	5	2	3	7	6	6	11		1	0	1	0	0	0	0	0	0	0	0	1	0	0		0	0	0	0	0	0	0	0	0	0	0	1	0	0	0	0	0
SAL03579	2019.7.14	Jinan	Farm-17	Chicken	Liver	Salmonella	1,9,12:g,m:-	Enteritidis	11	5	2	3	7	6	6	11		1	0	1	1	0	0	0	0	0	0	0	0	0	0		0	1	0	0	0	0	0	0	0	0	0	1	0	0	0	0	0
SAL03580	2019.7.17	Jinan	Farm-18	Chicken	Liver	Salmonella	1,9,12:g,m:-	Enteritidis	11	5	2	3	7	6	6	11		1	0	1	1	0	0	0	0	0	0	0	0	0	0		0	1	0	0	0	0	0	0	0	0	0	1	0	0	0	0	0
SAL03581	2019.7.17	Jinan	Farm-18	Chicken	Liver	Salmonella	1,9,12:g,m:-	Enteritidis	11	5	2	3	7	6	6	11		1	0	1	1	0	0	0	0	0	0	0	0	0	0		0	1	0	0	0	0	0	0	0	0	0	1	0	0	0	0	0
SAL03582	2019.7.17	Jinan	Farm-19	Chicken	Liver	Salmonella	1,9,12:g,m:-	Enteritidis	11	5	2	3	7	6	6	11		1	0	1	1	0	0	0	0	0	0	0	0	0	0		0	1	0	0	0	0	0	0	0	0	0	1	0	0	0	0	0
SAL03583	2019.7.17	Jinan	Farm-19	Chicken	Liver	Salmonella	1,9,12:g,m:-	Enteritidis	11	5	2	3	7	6	6	11		1	0	1	1	0	0	0	0	0	0	0	0	0	0		0	1	0	0	0	0	0	0	0	0	0	1	0	0	0	0	0
SAL03584	2019.7.10	Dezhou	Farm-3	Chicken	Spleen	Salmonella	1,9,12:g,m:-	Enteritidis	11	5	2	3	7	6	6	11		1	1	1	0	0	0	0	0	0	0	0	0	0	0		0	0	0	0	0	1	0	0	0	1	0	1	0	0	0	0	0
SAL03594	2019.03.11	Qingdao	Farm-47	Chicken	Liver	Salmonella	1,4,[5],12:i:1,2	Typhimurium	1544	10	7	12	230	5	9	2		1	0	1	0	0	0	0	0	0	0	0	0	0	0		0	0	0	0	0	0	0	0	0	0	0	1	0	0	0	0	0
SAL03595	2019.8.12	Heze	Farm-8	Chicken	Liver	Salmonella	1,4,[5],12:i:1,2	Typhimurium	19	10	7	12	9	5	9	2		1	0	1	0	0	0	0	0	0	0	0	0	0	0		0	0	0	0	0	0	0	0	0	0	0	1	0	0	0	0	0
SAL03597	2019.8.9	Linyi	Farm-38	Chicken	Liver	Salmonella	1,9,12:g,m:-	Enteritidis	11	5	2	3	7	6	6	11		1	1	1	0	0	0	0	0	0	0	0	0	0	0		0	0	0	0	0	1	0	0	0	1	0	1	0	0	0	0	0
SAL03598	2019.8.9	Linyi	Farm-39	Chicken	Spleen	Salmonella	1,9,12:g,m:-	Enteritidis	11	5	2	3	7	6	6	11		1	1	1	0	0	0	0	0	0	0	0	0	0	0		0	0	0	0	0	1	0	0	0	1	0	1	0	0	0	0	0
SAL03601	2018.08.28	Linyi	Farm-40	Duck	Liver	Salmonella	1,4,[5],12:i:1,2	Typhimurium	19	10	7	12	9	5	9	2		1	0	1	0	0	0	0	0	0	0	0	0	0	0		0	0	0	0	0	0	0	0	0	0	0	1	0	0	0	0	0
SAL03602	2018.08.28	Linyi	Farm-41	Chicken	Heart	Salmonella	8,20:i:z6	Kentucky	198	76	14	3	77	64	64	67		0	0	0	0	0	0	0	1	0	0	0	1	0	0		0	0	1	0	1	0	0	0	0	0	1	1	1	1	0	0	0
SAL03603	2018.08.28	Linyi	Farm-42	Chicken	Liver	Salmonella	1,9,12:g,m:-	Enteritidis	11	5	2	3	7	6	6	11		1	0	1	0	0	0	0	0	0	0	0	0	0	0		0	0	0	0	0	0	0	0	0	0	0	1	0	0	0	0	0
SAL03605	2019.07.05	Dezhou	Farm-4	Duck	Dead Embryo	Salmonella	1,4,[5],12:i:1,2	Typhimurium	19	10	7	12	9	5	9	2		1	0	1	0	0	0	0	0	0	0	0	0	0	0		0	0	0	0	0	0	0	0	0	0	0	1	0	0	0	0	0
SAL03606	2019.11.11	Weifang	Farm-58	Chicken	Dead Embryo	Salmonella	1,9,12:g,m:-	Enteritidis	11	5	2	3	7	6	6	11		1	1	1	0	0	0	0	0	0	0	0	0	0	0		0	0	0	0	0	1	0	0	0	1	0	1	0	0	0	0	0
SAL03607	2019.10.26	Yantai	Farm-88	Chicken	Liver	Salmonella	6,7,14:k:1,5	Thompson	26	14	13	18	12	14	18	1		0	0	0	0	0	1	1	0	0	0	0	0	0	0		0	0	0	1	1	1	0	1	1	1	0	1	0	0	0	0	0
SAL03608	2019.10.26	Yantai	Farm-89	Chicken	Dead Embryo	Salmonella	1,9,12:g,m:-	Enteritidis	11	5	2	3	7	6	6	11		1	1	1	0	0	0	0	0	0	0	0	0	0	0		0	0	0	0	0	1	0	0	0	1	0	1	0	0	0	0	0
SAL03609	2019.10.31	Yantai	Farm-90	Chicken	Heart	Salmonella	8,20:i:z6	Kentucky	198	76	14	3	77	64	64	67		0	0	0	0	0	0	0	0	0	0	0	0	1	1		0	0	1	0	1	0	0	0	0	0	1	1	0	1	0	0	0
SAL03610	2019.11.25	Qingdao	Farm-48	Chicken	Liver	Salmonella	1,9,12:g,m:-	Enteritidis	11	5	2	3	7	6	6	11		1	0	1	0	0	0	0	0	0	0	0	0	0	0		0	0	0	0	0	0	0	0	0	0	0	1	0	0	0	0	0
SAL03611	2019.12.02	Liaocheng	Farm-33	Duck	Dead Embryo	Salmonella	1,4,[5],12:i:1,2	Typhimurium	19	10	7	12	9	5	9	2		1	0	1	0	0	0	0	0	0	0	0	0	0	0		0	0	0	0	0	1	0	0	0	1	0	1	0	0	0	0	0
SAL03613	20180419	Liaocheng	Farm-34	Duck	Liver	Salmonella	1,9,12:g,m:-	Enteritidis	11	5	2	3	7	6	6	11		1	1	1	0	0	0	0	0	0	0	0	0	0	0		0	0	0	0	0	1	0	0	0	1	0	1	0	0	0	0	0
SAL03614	20180419	Liaocheng	Farm-35	Duck	Heart	Salmonella	1,9,12:g,m:-	Enteritidis	11	5	2	3	7	6	6	11		1	1	1	0	0	0	0	0	0	0	0	0	0	0		0	0	0	0	0	1	0	0	0	1	0	1	0	0	0	0	0
[truncated: 174 more columns]

## Sheet: Supplemental Table 2
	No.	Antimicrobial resistance pattern	Nbre of isolates	%
	1	NAL	1	0.0095
	2	AMP-NAL	1	0.0095
	3	NAL-TET	1	0.0095
	4	STR-CIP	1	0.0095
	5	CIP-NAL	13	0.1238
	6	CIP-NAL-SXT	1	0.0095
	7	CRO-CIP-NAL	1	0.0095
	8	CIP-NAL-TET	4	0.0381
	9	KAN-STR-CIP-NAL	1	0.0095
	10	STR-NAL-CHL-SXT	1	0.0095
	11	STR-CIP-NAL-SXT	1	0.0095
	12	CIP-NAL-TET-SXT	3	0.0286
	13	STR-AMP-CIP-NAL	4	0.0381
	14	AMP-CIP-NAL-SXT	6	0.0571
	15	AMP-AMC-CIP-NAL-SXT	1	0.0095
	16	STR-AMP-AMC-NAL-SXT	1	0.0095
	17	STR-AMP-AMC-NAL-TET	1	0.0095
	18	STR-CIP-NAL-CHL-SXT	1	0.0095
	19	STR-AMP-CIP-NAL-SXT	2	0.019
	20	AMP-CIP-NAL-TET-SXT	3	0.0286
	21	STR-AMP-AMC-CIP-NAL	5	0.0476
	22	STR-AMP-CIP-NAL-TET	9	0.0857
	23	STR-AMP-NAL-TET-SXT-CST	1	0.0095
	24	AMP-AMC-CIP-NAL-TET-SXT	2	0.019
	25	STR-AMP-AMC-CIP-NAL-TET	5	0.0476
	26	STR-AMP-CIP-NAL-TET-SXT	8	0.0762
	27	STR-AMP-NAL-TET-CHL-SXT-CST	1	0.0095
	28	STR-CRO-AMP-CIP-TET-CHL-SXT	1	0.0095
	29	STR-AMP-CIP-NAL-TET-SXT-CST	2	0.019
	30	STR-AMP-AMC-CIP-NAL-TET-SXT	4	0.0381
	31	STR-CRO-AMP-CIP-NAL-TET-CHL-SXT	1	0.0095
	32	CRO-AMP-CIP-NAL-TET-AZI-CHL-SXT	1	0.0095
	33	GEN-KAN-CRO-AMP-AMC-CIP-NAL-CHL	1	0.0095
	34	KAN-STR-CRO-AMP-NAL-TET-CHL-SXT	1	0.0095
	35	STR-AMP-AMC-CIP-NAL-TET-SXT-CST	3	0.0286
	36	GEN-KAN-STR-AMP-CIP-NAL-TET-CHL-SXT	1	0.0095
	37	GEN-KAN-STR-AMP-CIP-TET-AZI-CHL-SXT	1	0.0095
	38	KAN-STR-CRO-AMP-CIP-NAL-TET-CHL-SXT	3	0.0286
	39	GEN-KAN-STR-CRO-AMP-CIP-NAL-TET-CHL-SXT	1	0.0095
	40	KAN-STR-CRO-AMP-CIP-NAL-TET-CHL-SXT-CST	2	0.019
	41	GEN-KAN-STR-CX-CRO-AMP-CIP-NAL-TET-AZI-CHL-SXT	1	0.0095
	42	GEN-KAN-STR-CRO-AMP-AMC-CIP-NAL-TET-AZI-CHL-SXT	2	0.019
	43	GEN-KAN-STR-CX-CRO-AMP-AMC-CIP-NAL-TET-AZI-CHL-SXT-CST-IPM	1	0.0095

## Sheet: Supplemental Table 3
Strain code	Serovar	ST	Plasmid replicons	AMR deterimants
SAL03479	Enteritidis	11	IncX1_4	sul2_2,aph(3'')-Ib_5,aph(6)-Id_1,tet(A)_6,aph(3'')-Ib_5,aph(6)-Id_1
SAL03480	Enteritidis	11	IncX1_4	sul2_2,aph(3'')-Ib_5,aph(6)-Id_1,tet(A)_6,aph(3'')-Ib_5,aph(6)-Id_1
SAL03482	Enteritidis	11	none	none
SAL03483	Enteritidis	11	none	none
SAL03485	Enteritidis	11	IncX1_4	sul2_2,aph(3'')-Ib_5,aph(6)-Id_1,tet(A)_6,aph(3'')-Ib_5,aph(6)-Id_1
SAL03487	London	155	none	none
SAL03488	Enteritidis	11	none	none
SAL03489	Enteritidis	11	none	none
SAL03490	Enteritidis	11	IncFIB(S)_1,IncX1_4,IncFII(S)_1	sul2_2,aph(3'')-Ib_5,aph(6)-Id_1,blaTEM-1B_1
SAL03491	Typhimurium	19	none	none
SAL03492	Enteritidis	11	none	none
SAL03493	Enteritidis	11	IncX1_1	aph(3')-IIa_2
SAL03494	Enteritidis	11	IncX1_4	blaTEM-1B_1,aph(6)-Id_1,aph(3'')-Ib_5,sul2_2
SAL03495	Enteritidis	11	IncX1_4	sul2_2,aph(3'')-Ib_5,aph(6)-Id_1,tet(A)_6,aph(3'')-Ib_5,aph(6)-Id_1
SAL03498	Enteritidis	11	IncFIB(S)_1,IncX1_4,IncFII(S)_1	blaTEM-1B_1,aph(6)-Id_1,aph(3'')-Ib_5,sul2_2,blaTEM-1B_1
SAL03499	Enteritidis	11	IncFIB(S)_1,IncX1_4,IncFII(S)_1	blaTEM-1B_1,aph(6)-Id_1,aph(3'')-Ib_5,sul2_2,blaTEM-1B_1
SAL03500	Enteritidis	11	IncX1_4	aph(6)-Id_1,aph(3'')-Ib_5,tet(A)_6,aph(6)-Id_1,aph(3'')-Ib_5,sul2_2
SAL03501	Typhimurium	19	none	none
SAL03502	Enteritidis	11	IncFIB(S)_1,IncX1_4,IncFII(S)_1	aph(6)-Id_1,aph(3'')-Ib_5,sul2_2,blaTEM-1B_1
SAL03503	Enteritidis	11	IncX1_1	aph(3')-IIa_2
SAL03505	Enteritidis	11	IncX1_1	blaTEM-1B_1,dfrA17_1,aadA5_1
SAL03508	Enteritidis	11	IncFIB(S)_1,IncX1_4,IncFII(S)_1	blaTEM-1B_1,aph(6)-Id_1,aph(3'')-Ib_5,sul2_2
SAL03509	Enteritidis	11	none	none
SAL03510	Enteritidis	11	IncX1_4	aph(6)-Id_1,aph(3'')-Ib_5,tet(A)_6,aph(6)-Id_1,aph(3'')-Ib_5,sul2_2
SAL03511	Enteritidis	11	IncX1_1	dfrA1_10,ant(3'')-Ia_1,sul1_5,tet(A)_6,blaTEM-1B_1
SAL03512	Enteritidis	11	IncFIB(S)_1,IncX1_4,IncFII(S)_1	sul2_2,aph(3'')-Ib_5,aph(6)-Id_1,blaTEM-1B_1
SAL03513	Enteritidis	11	IncFIB(S)_1,IncX1_4,IncFII(S)_1	blaTEM-1B_1,aph(6)-Id_1,aph(3'')-Ib_5,sul2_2
SAL03515	Enteritidis	11	IncX1_4	aph(6)-Id_1,aph(3'')-Ib_5,tet(A)_6,aph(6)-Id_1,aph(3'')-Ib_5,sul2_2
SAL03516	Enteritidis	11	IncX1_4	sul2_2,aph(3'')-Ib_5,aph(6)-Id_1,tet(A)_6,aph(3'')-Ib_5,aph(6)-Id_1
SAL03518	Enteritidis	11	IncX1_1	aadA5_1,dfrA17_1,blaTEM-1B_1
SAL03519	Indiana	17	IncX1_1	aph(3')-IIa_2
SAL03520	Enteritidis	11	IncFIB(S)_1,IncX1_4,IncFII(S)_1	blaTEM-1B_1,aph(6)-Id_1,aph(3'')-Ib_5,sul2_2
SAL03521	Enteritidis	11	IncX1_1	blaTEM-1B_1,tet(A)_6,sul1_5,ant(3'')-Ia_1,dfrA1_10
SAL03522	Enteritidis	11	IncFIB(S)_1,IncX1_4,IncFII(S)_1	blaTEM-1B_1,aph(6)-Id_1,aph(3'')-Ib_5,sul2_2
SAL03523	Enteritidis	11	IncFIB(S)_1,IncX1_4,IncFII(S)_1	blaTEM-1B_1,sul2_2,aph(3'')-Ib_5,aph(6)-Id_1
SAL03524	Enteritidis	11	none	none
SAL03525	Enteritidis	11	IncX1_4	sul2_2,aph(3'')-Ib_5,aph(6)-Id_1,tet(A)_6,aph(3'')-Ib_5,aph(6)-Id_1
SAL03526	Enteritidis	11	IncX1_4	sul2_2,aph(3'')-Ib_5,aph(6)-Id_1,tet(A)_6,aph(3'')-Ib_5,aph(6)-Id_1
SAL03527	Indiana	17	IncX1_1	aph(3')-IIa_2
SAL03528	Enteritidis	11	none	none
SAL03529	Enteritidis	11	IncX1_1	blaTEM-1B_1,dfrA17_1,aadA5_1
SAL03530	Enteritidis	11	none	none
SAL03531	Enteritidis	11	IncX1_4	aph(6)-Id_1,aph(3'')-Ib_5,tet(A)_6,aph(6)-Id_1,aph(3'')-Ib_5,sul2_2
SAL03532	Enteritidis	11	IncFIB(S)_1,IncX1_4,IncFII(S)_1	blaTEM-1B_1,sul2_2,aph(3'')-Ib_5,aph(6)-Id_1
SAL03533	Enteritidis	11	IncFIB(S)_1,IncX1_4,IncFII(S)_1	sul2_2,aph(3'')-Ib_5,aph(6)-Id_1,blaTEM-1B_1
SAL03536	Anatum	64	none	none
SAL03537	Enteritidis	11	IncFIB(S)_1,IncX1_4,IncFII(S)_1	aph(6)-Id_1,aph(3'')-Ib_5,sul2_2,blaTEM-1B_1
SAL03538	Enteritidis	11	IncX1_1	blaTEM-1B_1,dfrA17_1,aadA5_1
SAL03539	Indiana	17	none	none
SAL03540	Enteritidis	11	none	none
SAL03541	Enteritidis	11	none	none
SAL03542	Enteritidis	11	IncFIB(S)_1,IncX1_4,IncFII(S)_1	blaTEM-1B_1,sul2_2,aph(3'')-Ib_5,aph(6)-Id_1
SAL03543	Typhimurium	19	none	none
SAL03544	Kentucky	198	none	none
SAL03546	Enteritidis	11	IncFIB(S)_1,IncX1_4,IncFII(S)_1	sul2_2,aph(3'')-Ib_5,aph(6)-Id_1,blaTEM-1B_1
SAL03547	Enteritidis	11	IncX1_1	blaTEM-1B_1,dfrA17_1,aadA5_1
SAL03548	Enteritidis	11	none	none
SAL03549	Enteritidis	11	none	none
SAL03550	Enteritidis	11	IncX1_1	dfrA1_10,ant(3'')-Ia_1,sul1_5,tet(A)_6,blaTEM-1B_1
SAL03551	Enteritidis	11	none	none
SAL03552	Enteritidis	11	IncX1_4	sul2_2,blaTEM-1B_1
SAL03553	Senftenberg	14	none	none
SAL03554	Enteritidis	11	IncFIB(S)_1,IncX1_4,IncFII(S)_1	blaTEM-1B_1,aph(6)-Id_1,aph(3'')-Ib_5,sul2_2
SAL03556	Enteritidis	11	IncX1_4	aph(6)-Id_1,aph(3'')-Ib_5,tet(A)_6,aph(6)-Id_1,aph(3'')-Ib_5,sul2_2
SAL03557	Enteritidis	11	IncX1_1	blaTEM-1B_1,dfrA17_1,aadA5_1
SAL03558	Typhimurium	1544	none	none
SAL03559	Typhimurium	19	none	none
SAL03560	Enteritidis	11	IncFIB(S)_1,IncX1_4,IncFII(S)_1	blaTEM-1B_1,sul2_2,aph(3'')-Ib_5,aph(6)-Id_1
SAL03561	Enteritidis	11	IncX1_4	aph(6)-Id_1,aph(3'')-Ib_5,tet(A)_6,aph(6)-Id_1,aph(3'')-Ib_5,sul2_2
SAL03562	Enteritidis	11	none	none
SAL03563	Enteritidis	11	none	none
SAL03564	Enteritidis	11	IncFIB(S)_1,IncX1_4,IncFII(S)_1	blaTEM-1B_1,sul2_2,aph(3'')-Ib_5,aph(6)-Id_1
SAL03565	Enteritidis	11	none	none
SAL03566	Typhimurium	19	none	none
SAL03569	Enteritidis	11	none	none
SAL03570	Enteritidis	11	IncX1_4	aph(6)-Id_1,aph(3'')-Ib_5,tet(A)_6,aph(6)-Id_1,aph(3'')-Ib_5,sul2_2
SAL03571	Enteritidis	11	none	none
SAL03572	Enteritidis	11	none	none
SAL03573	Enteritidis	11	none	none
SAL03574	Enteritidis	11	none	none
SAL03575	Enteritidis	11	IncX1_4	blaTEM-1B_1,aph(6)-Id_1,aph(3'')-Ib_5,sul2_2
SAL03576	Enteritidis	11	IncX1_4	sul2_2,aph(3'')-Ib_5,aph(6)-Id_1,tet(A)_6,aph(3'')-Ib_5,aph(6)-Id_1
SAL03578	Enteritidis	11	none	none
SAL03579	Enteritidis	11	IncX1_1	blaTEM-1B_1,dfrA17_1,aadA5_1
SAL03580	Enteritidis	11	IncX1_1	blaTEM-1B_1,dfrA17_1,aadA5_1
SAL03581	Enteritidis	11	IncX1_1	blaTEM-1B_1,dfrA17_1,aadA5_1
SAL03582	Enteritidis	11	IncX1_1	blaTEM-1B_1,dfrA17_1,aadA5_1
SAL03583	Enteritidis	11	IncX1_1	blaTEM-1B_1,dfrA17_1,aadA5_1
SAL03584	Enteritidis	11	IncX1_4	sul2_2,aph(3'')-Ib_5,aph(6)-Id_1,tet(A)_6,aph(3'')-Ib_5,aph(6)-Id_1
SAL03594	Typhimurium	1544	none	none
SAL03595	Typhimurium	19	none	none
SAL03597	Enteritidis	11	IncFIB(S)_1,IncX1_4,IncFII(S)_1	aph(6)-Id_1,aph(3'')-Ib_5,sul2_2,blaTEM-1B_1
SAL03598	Enteritidis	11	IncFIB(S)_1,IncX1_4,IncFII(S)_1	blaTEM-1B_1,sul2_2,aph(3'')-Ib_5,aph(6)-Id_1
SAL03601	Typhimurium	19	none	none
SAL03602	Kentucky	198	none	none
SAL03603	Enteritidis	11	none	none
SAL03605	Typhimurium	19	none	none
SAL03606	Enteritidis	11	IncX1_4	aph(6)-Id_1,aph(3'')-Ib_5,tet(A)_6,aph(6)-Id_1,aph(3'')-Ib_5,sul2_2
SAL03607	Thompson	26	none	none
SAL03608	Enteritidis	11	IncFIB(S)_1,IncX1_4,IncFII(S)_1	blaTEM-1B_1,sul2_2,aph(3'')-Ib_5,aph(6)-Id_1
SAL03609	Kentucky	198	none	none
SAL03610	Enteritidis	11	none	none
SAL03611	Typhimurium	19	none	none
SAL03613	Enteritidis	11	IncFIB(S)_1,IncX1_4,IncFII(S)_1	sul2_2,aph(3'')-Ib_5,aph(6)-Id_1,blaTEM-1B_1
SAL03614	Enteritidis	11	IncFIB(S)_1,IncX1_4,IncFII(S)_1	blaTEM-1B_1,sul2_2,aph(3'')-Ib_5,aph(6)-Id_1
